# Supplementary material for: Chemical Studies of Multicomponent Kidney Stones Using the Modern Advanced Research Methods
Source: Molecules. 2023 Aug 16;28(16):6089. doi: 10.3390/molecules28166089 (PMC10458485; doi:10.3390/molecules28166089)
Supplement: Supplementary file 1 [file molecules-28-06089-s001.zip]

Archive with 1 entries (1 files):
- molecules-2556992-supplementary.pdf
